# Supplementary material for: Development and Testing of the A1 Volumetric Air Sampler, an Automatic Pollen Trap Suitable for Long-Term Monitoring of eDNA Pollen Diversity
Source: Sensors (Basel). 2022 Aug 29;22(17):6512. doi: 10.3390/s22176512 (PMC9460460; doi:10.3390/s22176512)
Supplement: Supplementary file 1 [file sensors-22-06512-s001.zip]

Archive with 2 entries (2 files):
- Supplementary Materials S1.pdf
- Supplementary Materials S2.txt
