# Supplementary material for: Development and Testing of the A1 Volumetric Air Sampler, an Automatic Pollen Trap Suitable for Long-Term Monitoring of eDNA Pollen Diversity
Source: Sensors (Basel). 2022 Aug 29;22(17):6512. doi: 10.3390/s22176512 (PMC9460460; doi:10.3390/s22176512)
Supplement: Supplementary file 1 [file sensors-22-06512-s001.zip › Supplementary Materials S2.txt]

########Install tidyverse and other packages if necessary################################################################################################
#install.package("tidyverse")  
#install.packages(c("adephylo", "ape", "phylobase", "phytool", "picante", "RColorBrewer", "cowplot", "qgraph", "dunn.test", "DescTools", "ggpubr"))

########activate tidyverse and other packages############################################################################################################

Packages <- (c("adephylo", "ape", "phylobase", "phytool", "picante", "RColorBrewer", "cowplot", "qgraph", "ggpubr", "dunn.test", "DescTools", "ggpubr"))
lapply(Packages, library, character.only = TRUE)

library(tidyverse)

#########uploading input file#############################################################################################################################
Pollencounts <- read.csv("Traps_wise.csv")
str(Pollencounts)


#########Generating violin plots for hellianthus annuas###################################################################################################
p_HA<-ggplot(Pollencounts, aes(x=Traps, y=Hellienthus_annuus, fill=Traps))+
  geom_violin(trim=F)+ 
  geom_boxplot(width=0.06, fill = "white", colour = "red", outlier.shape = 1)+
  theme_classic(base_size = 12)+ 
  theme(legend.position = "top")+
  theme(plot.margin = margin(2, 2, 4, 4, "cm"))+
  labs(title=NULL, x="Hellienthus annuus", y= "Number of Pollens")+ 
  stat_summary(fun.data=mean_sdl, mult=1, geom="pointrange", color="red")

p_HA  #(print the image)


###############Generating combine graph###################################################################################################################
# install.packages("vioplot")
#library("vioplot")
#Pollencounts <- read.csv("Traps_combine.csv")
#str(Pollencounts)
#vioplot(Pollens_trapped ~ Traps, data = Pollencounts,
########col = c("#bef7ff", "#a6e2ff", "#8eccff", "#75b7ff", "#5da1ff", "#458cff"))
#p_HA + theme_bw() + labs(subtitle="BW Theme")
# Vertical box plot by group
#boxplot(Pollens_trapped ~ Traps, data = Pollencounts, col = "white")
# Points
#stripchart(Pollens_trapped ~ Traps, data = Pollencounts,
#           method = "jitter",
#           pch = 19,
#           col = 2:4,
#           vertical = TRUE,
#           add = TRUE)
#ggplot(Pollencounts, aes(x=Traps, y=Pollens_trapped, fill=Traps)) + geom_boxplot()
###################Wilcox test############################################################################################################################
# do pairwise Wilcoxon test for pairwise comparisons between groups. 
# this test is called non-parametric test as well
#which can refer to either the rank sum test or the signed rank test version, i
#s a nonparametric statistical test that compares two paired groups. The tests essentially calculate 
#the difference between sets of pairs and analyze these differences to establish if they are 
#statistically significantly different from one another

test_HA <- wilcox.test(Pollencounts$Hellienthus_annuus ~ Pollencounts$Traps)
test_HA

#########t-test or parametric test#########################################################################################################################
#A t-test is a statistical test that compares the means of two samples. 
#It is used in hypothesis testing, with a null hypothesis that the difference 
#in group means is zero and an alternate hypothesis that the difference in 
#group means is different from zero.
##The t-test assumes your data: are independent; are (approximately) normally distributed
## and have a similar amount of variance within each group being compared (a.k.a. homogeneity of variance)
###########################################################################################################################################################
#burkard_trap_HA <- c(30070, 22970, 11650, 21510, 8670)
#A1_trap_HA <- c(24050, 28930, 1850, 3680, 23300)
#RES_HA <- t.test(burkard_trap_HA, A1_trap_HA, var.equal = TRUE)
#RES_HA
########Shapiro test#######################################################################################################################################
#The Shapiro-Wilk test is a statistical test that evaluates the normality of a population. It was developed 
#by Samuel Sanford Shapiro and Martin Wilk in 1965.
#Basically, this test uses a null hypothesis that states that the sample comes from a normally distributed 
#population. Thus, if the p-value obtained is greater than the chosen alpha level, this null hypothesis cannot 
#be rejected. Conversely, if the p-value is lower than the chosen alpha level, this null hypothesis is rejected, 
#showing evidence that the data under study is not normally distributed.
###########################################################################################################################################################
#library("ggpubr")
#ggdensity(burkard_trap_HA, 
#          main = "Density plot of pollen counts for hellianthus annuas",
#          xlab = "pollen counts")
#ggqqplot(burkard_trap_HA)

#qqPlot(burkard_trap_HA)
#shapiro.test(burkard_trap_HA)
#########Generating violin plots for Fagus_sylvatica###########################################################################################################
p_FS<-ggplot(Pollencounts, aes(x=Traps, y=Fagus_sylvatica, fill=Traps))+
  geom_violin(trim=F) + geom_boxplot(width=0.15, fill = "white", colour = "red", outlier.shape = 1)+
  theme_classic(base_size = 12)+ 
  theme(legend.position = "top")+
  theme(plot.margin = margin(2, 2, 4, 4, "cm"))+
  labs(title=NULL, x="Fagus sylvatica", y= "Number of Pollens")+ 
  stat_summary(fun.data=mean_sdl, mult=1, geom="pointrange", color="red")

p_FS #(print the image)

#p_HA + theme_bw() + labs(subtitle="BW Theme")

# do pairwise Wilcoxon test for pairwise comparisons between groups
test_FS <- wilcox.test(Pollencounts$Fagus_sylvatica ~ Pollencounts$Traps)
test_FS

########do t-test###############################################################################################################################################
#burkard_trap_HA <- c(30070, 22970, 11650, 21510, 8670)
#A1_trap_HA <- c(24050, 28930, 1850, 3680, 23300)
#RES_HA <- t.test(burkard_trap_HA, A1_trap_HA, var.equal = TRUE)
#RES_HA
#########Generating violin plots for Zea mays###################################################################################################################
p_ZM<-ggplot(Pollencounts, aes(x=Traps, y=Zea_mays, fill=Traps))+
  geom_violin(trim=F) + geom_boxplot(width=0.15, fill = "white", colour = "red", outlier.shape = 1)+
  theme_classic(base_size = 12)+ 
  theme(legend.position = "top")+
  theme(plot.margin = margin(2, 2, 4, 4, "cm"))+
  labs(title=NULL, x="Zea mays", y= "Number of Pollens")+ 
  stat_summary(fun.data=mean_sdl, mult=1, geom="pointrange", color="red")

p_ZM #(print the image)
#p_HA + theme_bw() + labs(subtitle="BW Theme")

# do pairwise Wilcoxon test for pairwise comparisons between groups
test_ZM <- wilcox.test(Pollencounts$Zea_mays ~ Pollencounts$Traps)
test_ZM

#######Figure 1 combing all the three images in one######### #####################################################################################################
#install.packages("ggpubr")
#library("ggpubr")

Figure_1 <- ggarrange(p_HA, p_FS, p_ZM,
                    labels = c("A", "B", "C"),
                    ncol = 2, nrow = 2)
Figure_1  ####print combine figure
#########Generating violin plots for hellianthus annuas##########################################################################################################
#p_COM<-ggplot(Pollencounts, aes(x=Traps, y=Pollens_trapped, fill=Traps))+
#  geom_violin(trim=F)+ 
#  geom_boxplot(width=0.06, fill = "white", colour = "red", outlier.shape = 1)+
#  theme_classic(base_size = 12)+ 
#  theme(legend.position = "top")+
#  theme(plot.margin = margin(2, 2, 4, 4, "cm"))+
#  labs(title=NULL, x="Hellienthus annuus", y= "Number of Pollens")+ 
#  stat_summary(fun.data=mean_sdl, mult=1, geom="pointrange", color="red")
#p_COM #(print the image)
#########Generating violin plots by species for A1Trap###########################################################################################################
Trap_effeciency <- read.csv("Species_wise.csv")
str(Trap_effeciency)

p_AT<-ggplot(Trap_effeciency, aes(x=Species, y=A1.Trap, fill=Species)) +
  geom_violin(trim=F) + geom_boxplot(width=0.06, fill = "white", colour = "red", outlier.shape = 1)+
  theme_classic(base_size = 12)+
  theme(plot.margin = margin(4, 4, 2, 6, "cm"))+
  theme(legend.position = "top")+
  labs(title=NULL, x="A1 Wind Trap", y= "Number of Pollens")+ 
  stat_summary(fun.data=mean_sdl, mult=1, geom="pointrange", color="red")

p_AT

#p_AT + theme_bw() + labs(subtitle="BW Theme")
########Kruskal-wallis test#####################################################################################################################################
#Kruskal-Wallis test by rank is a non-parametric alternative to one-way ANOVA test, which extends the 
#two-samples Wilcoxon test in the situation where there are more than two groups. It’s recommended when 
#the assumptions of one-way ANOVA test are not met. This tutorial describes how to compute Kruskal-Wallis 
#test in R software.
################################################################################################################################################################
#library(dunn.test)
#library(DescTools)

summary (aov(Trap_effeciency$A1.Trap ~ Trap_effeciency$Species)) ###global analysis of variance ANOVA

kruskal.test(Trap_effeciency$A1.Trap ~ Trap_effeciency$Species)  ###global analysis of kruskal wallis test

PostHocTest(aov(Trap_effeciency$A1.Trap ~ Trap_effeciency$Species), method = "bonferroni", conf.level = 0.95, digits = 2) ##post-hoc test using bonferroni corrections

#########Generating violin plots by species for Burkard trap####################################################################################################
p_BT<-ggplot(Trap_effeciency, aes(x=Species, y=Burkard.Trap, fill=Species)) +
  geom_violin(trim=F) + geom_boxplot(width=0.06, fill = "white", colour = "red", outlier.shape = 1)+
  theme_classic(base_size = 12)+ 
  theme(legend.position = "top")+
  theme(plot.margin = margin(4, 4, 2, 6, "cm"))+
  labs(title=NULL, x="Burkard Spore Trap", y= "Number of Pollens")+ 
  stat_summary(fun.data=mean_sdl, mult=1, geom="pointrange", color="red")

p_BT  ###print immage
#p_AT + theme_bw() + labs(subtitle="BW Theme")
########Kruskal-wallis test####################################################################################################################################
#Kruskal-Wallis test by rank is a non-parametric alternative to one-way ANOVA test, which extends the 
#two-samples Wilcoxon test in the situation where there are more than two groups. It’s recommended when 
#the assumptions of one-way ANOVA test are not met. This tutorial describes how to compute Kruskal-Wallis 
#test in R software.
###############################################################################################################################################################
library(dunn.test)
library(DescTools)

summary (aov(Trap_effeciency$Burkard.Trap ~ Trap_effeciency$Species))

kruskal.test(Trap_effeciency$Burkard.Trap ~ Trap_effeciency$Species)

PostHocTest(aov(Trap_effeciency$Burkard.Trap ~ Trap_effeciency$Species), method = "bonferroni", conf.level = 0.95, digits = 2)


#############################Figure 2 combing theimages in one##################################################################################################
#install.packages("ggpubr")
#library("ggpubr")

Figure_2 <- ggarrange(p_AT, p_BT, 
                    labels = c("A", "B"),
                    ncol = 2, nrow = 1)
Figure_2 ###print figure 2
